# Supplementary material for: Using phosphoproteomics data to understand cellular signaling: a comprehensive guide to bioinformatics resources
Source: Clin Proteomics. 2020 Jul 11;17:27. doi: 10.1186/s12014-020-09290-x (PMC7353784; doi:10.1186/s12014-020-09290-x)
Supplement: Supplementary file 1 — Additional file 1. List of URLs for all resources. [file 12014_2020_9290_MOESM1_ESM.xlsx]

## Sheet: Sheet1
Name	Website URL
14-3-3 Pred	http://www.compbio.dundee.ac.uk/1433pred
ActiveDriverDB	https://activedriverdb.org
AKID	http://akid.bio.uniroma2.it
ANIA	https://ania-1433.lifesci.dundee.ac.uk/prediction/webserver/index.py
CapsNet_PTM	https://github.com/duolinwang/CapsNet_PTM
CEASAR	http://www.phosphonetworks.org
CellNOpt	http://www.cellnopt.org
CLUE	https://cran.r-project.org/web/packages/ClueR/index.html
CoPhosK	http://compbio.case.edu/omics/software/cophosk/
Cphos	http://helixweb.nih.gov/CPhos/
DAPPLE	http://saphire.usask.ca/saphire/dapple/index.html
dbPAF	http://dbpaf.biocuckoo.org
dbPTM	http://dbptm.mbc.nctu.edu.tw
DeepPhos	https://github.com/USTC-HIlab/DeepPhos
DEPOD	http://depod.bioss.uni-freiburg.de
DISPHOS	http://www.dabi.temple.edu/disphos/
DrugKiNET	http://www.drugkinet.ca
DynaPho	http://140.112.52.89/dynapho/?p=100&tid=none
eFIP	http://research.bioinformatics.udel.edu/eFIPonline/index.php
EKPD	http://ekpd.biocuckoo.org
GPS	http://gps.biocuckoo.org
GPS-Polo	http://polo.biocuckoo.org
HMMpTM	http://aias.biol.uoa.gr/HMMpTM/
HPRD	http://hprd.org
HuPho	http://hupho.uniroma2.it
iEKPD	http://iekpd.biocuckoo.org
iGPS	http://igps.biocuckoo.org
IKAP	https://github.com/marcel-mischnik/IKAP
INKA	https://inkascore.org
iPhos-PseEn	http://www.jci-bioinfo.cn/iPhos-PseEn
jEcho	www.healthinformaticslab.org/supp/resources.php
K-Map	http://tanlab.ucdenver.edu/kMap/kMapv2.0/
KANPHOS	https://kanphos.neuroinf.jp
KEA2	http://www.maayanlab.net/KEA2
KIDFamMap	http://gemdock.life.nctu.edu.tw/KIDFamMap/
Kin-Driver	http://kin-driver.leloir.org.ar/index.php
Kinannote	https://sourceforge.net/projects/kinannote/
KinaseNET	http://www.kinasenet.ca
KinasePA	http://www.maths.usyd.edu.au/u/pengyi/software/KinasePA.html
KinasePhos2.0	http://kinasephos2.mbc.nctu.edu.tw
KinBase	http://kinase.com/web/current/
KinConform	https://github.com/esbg/kinconform
KinG	http://king.mbu.iisc.ernet.in
KinMap	http://www.kinhub.org/kinmap/
KinMutBase	http://structure.bmc.lu.se/idbase/KinMutBase/
Kinome NetworkX	https://bioinfo.uth.edu/kinomenetworkX/
Kinomer	http://www.compbio.dundee.ac.uk/kinomer/
KinomeSelector	http://kinomeselector.jensenlab.org/index.html
KinWeb	http://www.itb.cnr.it/kinweb/index.htm
KLIFS	http://klifs.vu-compmedchem.nl
KSEA	https://casecpb.shinyapps.io/ksea/
KSP-PUEL	https://github.com/PengyiYang/KSP-PUEL
LymPHOS	http://www.lymphos.org
MIMP	http://mimp.baderlab.org
MOKCa	http://strubiol.icr.ac.uk/extra/mokca/
Musite	http://musite.net
MusiteDeep	https://github.com/duolinwang/MusiteDeep
NetPhorest	http://netphorest.info
NetPhos	http://www.cbs.dtu.dk/services/NetPhos/
NetworKIN	http://networkin.info/index.shtml
phos_pred	http://bioinformatics.ustc.edu.cn/phos_pred/
Phos3D	http://phos3d.mpimp-golm.mpg.de
PhoScan	http://bioinfo.au.tsinghua.edu.cn/phoscan/
PhosD	http://comp-sysbio.org/phosd/
PhosFox	https://bitbucket.org/phintsan/phosfox
PHOSIDA	http://141.61.102.18/phosida/index.aspx
Phosphatome	http://phosphatome.net/3.0/
Phospho.ELM	http://phospho.elm.eu.org/index.html
Phospho3D	http://www.phospho3d.org
PhosphoAtlas	http://cancer.ucsf.edu/phosphoatlas
PhosphoDB	https://phosphodb.hecklab.com
PhosphoLogo	https://hpcwebapps.cit.nih.gov/PhosphoLogo/
PhosphoNET	http://www.phosphonet.ca
PhosphoNetworks	http://www.phosphonetworks.org
Phosphopedia	https://phosphopedia.gs.washington.edu
PhosphoPep	http://www.phosphopep.org
PhosphoPICK	http://bioinf.scmb.uq.edu.au/phosphopick/phosphopick
PhosphoPICK-SNP	http://bioinf.scmb.uq.edu.au/phosphopick/snpanalysis
PhosphoSitePlus	http://www.phosphosite.org
PhosphoSVM	http://sysbio.unl.edu/PhosphoSVM/
PhosPred-RF	http://server.malab.cn/PhosPred-RF/index.jsp
PhosSNP	http://phossnp.biocuckoo.org
PHOXTRACK	http://phoxtrack.molgen.mpg.de
pkaPS	http://mendel.imp.ac.at/pkaPS/
PKIS	http://bioinformatics.ustc.edu.cn/pkis/
PPSP	http://ppsp.biocuckoo.org
Predikin	http://predikin.biosci.uq.edu.au
ProKinO	http://vulcan.cs.uga.edu/prokino/about/browser
ProteomeScout	https://proteomescout.wustl.edu/
PTM-ssMP	http://bioinformatics.ustc.edu.cn/PTM-ssMP/index/
PTMD	http://ptmd.biocuckoo.org/
PTMfunc	http://ptmfunc.com
Ptpset	http://bioinfo.bjmu.edu.cn/ptpset/predict_p/
PyTMs	https://pymolwiki.org/index.php/Pytms
qPhos	http://qphos.cancerbio.info/index.php
Quokka	http://quokka.erc.monash.edu/index.html
RegPhos	http://regphos.mbc.nctu.edu.tw/
RegPhos2.0	http://csb.cse.yzu.edu.tw/RegPhos2/
ReKINect	http://rekinect.info/home
RLIMS-P	http://research.bioinformatics.udel.edu/rlimsp/
Scansite	http://scansite4.mit.edu/#home
SELPHI	http://rothwebprod.mshri.on.ca:8081
Signor	http://signor.uniroma2.it
Sorad	http://research.cs.aalto.fi/csb/software/sorad/
Swiss-Prot	http://www.uniprot.org
TyrPred	http://computbiol.ncu.edu.cn/TyrPred
